# Supplementary material for: PRAME expression and promoter hypomethylation in epithelial ovarian cancer
Source: Oncotarget. 2016 Jun 13;7(29):45352–69. doi: 10.18632/oncotarget.9977 (PMC5216727; doi:10.18632/oncotarget.9977)
Supplement: Supplementary file 2 [file oncotarget-07-45352-s002.xlsx]

## Sheet: Sheet2
Gene	Assay type		Primer sequnce	Product size (bp)	Annealing temperature (°C)
18s rRNA	RT-qPCR	Forward	5ʹ- CAG CCA CCC GAG ATT GAG CA -3ʹ	253	59
		Reverse	5ʹ- TAG TAG CGA CGG GCG GTG TG -3ʹ
LINE-1	Bisulfite pyrosequencing	Forward	5ʹ- TTG AGT TAG GTG TGG GAT ATA GTT -3ʹ	147	60
		Reverse	5ʹ- biotin-CAA AAA ATC AAA AAA TTC CCT TTC -3ʹ	(3CpGs)
		Seqeuncing	5ʹ- ATT AGG GTG GGA GTG A -3ʹ
		Analyzed sequence:	5ʹ-TTYGATTTTT TAGGTYGTT YGTTATTTTT TTTTTTGATT –3ʹ
PRAME	RT-qPCR	Forward	5ʹ- ACC TGG AAG CTA CCC ACC TT -3ʹ	299	60
		Reverse	5ʹ- AGA TGC ATC ACA TCC CCT TC -3ʹ
		Targeting all 9 variants of PRAME. Primers are separated by one intron.
	Bisulfite Sequencing	Forward	5ʹ- GTT TTA AGT AAA GAG GGG GAG GTT -3ʹ	537	58
		Reverse	5ʹ- CTC CCA AAC CCT CTA AAA AAA TAA T -3ʹ	(16 CpGs)
		Target Region: −523 to +14 of TSS
	Bisulfite Sequencing	Forward	5ʹ- TTG TTG ATT TTA GTG TTT TTT GTT G -3ʹ	189	58
		Reverse	5ʹ- CCT ACA TTC AAA ACT ACT CCT TTT ATC -3ʹ	(12 CpGs)
		Target Region: +38 to +226 of TSS
	Bisulfite Sequencing	Forward	5ʹ- GAGTAGTTTTGAATGTAGGGAAAGTAG -3ʹ	290	58
		Reverse	5ʹ- ATCTAAAAAAAATACCCCTACCCTT -3ʹ	(14 CpGs)
		Target Region: +208 to +497 of TSS
	Bisulfite pyrosequencing	Forward	5ʹ-TGGATTTTTGTGGAGAGTGGAAATA-3ʹ	179	48
		Reverse	5ʹ-Bio-CTAAATTTACCTACTATCTATAACC-3ʹ
		Seqeuncing	5ʹ-GTTTTAGAAAGTTTTGGGAA-3ʹ
		Analyzed sequence:	5ʹ-ACYGACTCCT GGGAGCAGGG AGGAAYGYGY GCTCCAGAGA GTAAGTTAAT TGACTCCYGG
			GGGGTGGTCT CTTCAGCCYG GGG-3ʹ	(analyzed the 3 CpGs as indicated)
